# Supplementary material for: Spectroscopic Study of Volatile Organic Compounds for the Assessment of Coffee Authenticity
Source: Molecules. 2025 Aug 25;30(17):3487. doi: 10.3390/molecules30173487 (PMC12430174; doi:10.3390/molecules30173487)
Supplement: Supplementary file 1 [file molecules-30-03487-s001.zip]

Archive with 1 entries (1 files):
- molecules-3754327-supplementary.pdf
